# Supplementary material for: Conversion of Mixtures of Soybean Curd Residue and Kitchen Waste by Black Soldier Fly Larvae (Hermetia illucens L.)
Source: Insects. 2021 Dec 24;13(1):23. doi: 10.3390/insects13010023 (PMC8779397; doi:10.3390/insects13010023)
Supplement: Supplementary file 1 [file insects-13-00023-s001.zip]

Archive with 1 entries (1 files):
- insects-1514824-supplementary.pdf
